# Supplementary material for: Electrochemical Oscillation during Galvanostatic Charging of LiCrTiO4 in Li-Ion Batteries
Source: Materials (Basel). 2021 Jun 29;14(13):3624. doi: 10.3390/ma14133624 (PMC8269718; doi:10.3390/ma14133624)
Supplement: Supplementary file 1 [file materials-14-03624-s001.zip]

Archive with 1 entries (1 files):
- materials-1242653-supplementary.pdf
